# Supplementary material for: ADAM9 contributes to vascular invasion in pancreatic ductal adenocarcinoma
Source: Mol Oncol. 2019 Jan 9;13(2):456–79. doi: 10.1002/1878-0261.12426 (PMC6360373; doi:10.1002/1878-0261.12426)
Supplement: Supplementary file 2 — Table S1. Calculation data of the volume of subcutaneous tumors. [file MOL2-13-456-s002.xls]

## Sheet: Sheet1
Sup. Table 1:	Calculation data of the volume of subcutaneous tumors								Tumor volume
	Average tumor diameter								Use the formula 4/3 π r^3
									4/3 π = 4.18
Date	shCont. M1 RT	shCont. M1 LT	shCont. M2 RT	shCont. M2 LT					Date	shCont. M1 RT	shCont. M1 LT	shCont. M2 RT	shCont. M2 LT				Average	sd
week 1	2.20 mm	2.20 mm	2.05 mm	2.25 mm					week 1	5.56358	5.56358	4.5014	5.9516				5.39504	0.539713
week 2	3.25 mm	3.50 mm	2.95 mm	3.15 mm					week 2	17.9364	22.4022	13.4138	16.3312				17.5209	3.25128
week 3	5.10 mm	5.70 mm	6.29 mm	5.85 mm					week 3	69.3101	96.7633	130.028	104.605				100.177	21.6514
week 4	6.80 mm	7.25 mm	6.58 mm	7.31 mm					week 4	164.291	199.113	148.855	204.098				179.089	23.2351
week 5	7.61 mm	7.50 mm	7.91 mm	8.70 mm					week 5	230.272	220.43	258.592	344.068				263.34	48.6681
week 6	8.30 mm	7.78 mm	8.20 mm	10.92 mm					week 6	298.759	246.051	288.09	676.653				377.388	173.9
Date	sh191-M1 RT	sh191-M1 LT	sh191-M2 RT	sh191-M2 LT	sh191-M3 RT	sh191-M3 LT			Date	sh191-M1 RT	sh191-M1 LT	sh191-M2 RT	sh191-M2 LT	sh191-M3 RT	sh191-M3 LT
week 1	2.22 mm	2.40 mm	2.65 mm	2.80 mm	2.25 mm	2.05 mm			week 1	5.7167	7.22304	9.72353	11.4699	5.9516	4.5014		7.43103	2.42631
week 2	2.95 mm	3.25 mm	3.90 mm	3.85 mm	2.60 mm	2.55 mm			week 2	13.4138	17.9364	30.9942	29.8173	9.18346	8.66377		18.3348	9.07155
week 3	4.95 mm	5.71 mm	7.11 mm	6.80 mm	5.60 mm	5.45 mm			week 3	63.3727	97.2735	187.8	164.291	91.7594	84.5816		114.846	45.0449
week 4	6.20 mm	6.26 mm	7.91 mm	8.40 mm	5.90 mm	6.10 mm			week 4	124.526	128.177	258.592	309.688	107.311	118.598		174.482	79.1938
week 5	7.30 mm	7.21 mm	9.26 mm	9.14 mm	6.77 mm	7.20 mm			week 5	203.261	195.836	414.877	398.956	162.126	195.022		261.68	103.615
week 6	7.66 mm	7.81 mm	10.25 mm	11.32 mm	7.85 mm	10.08 mm			week 6	234.84	248.908	562.675	757.924	252.752	535.141		432.04	199.359
Date	sh193-M1 RT	sh193-M1 LT	sh193-M2 RT	sh193-M2 LT	sh193-M3 RT	sh193-M3 LT			Date	sh193-M1 RT	sh193-M1 LT	sh193-M2 RT	sh193-M2 LT	sh193-M3 RT	sh193-M3 LT
week 1	2.00 mm	2.25 mm	2.20 mm	2.13 mm	2.45 mm	2.10 mm			week 1	4.18	5.9516	5.56358	5.04923	7.68395	4.83887		5.54454	1.10668
week 2	3.20 mm	3.35 mm	2.77 mm	2.38 mm	3.08 mm	2.40 mm			week 2	17.1213	19.6436	11.1052	7.04396	15.2665	7.22304		12.9006	4.8069
week 3	5.67 mm	4.90 mm	5.87 mm	4.80 mm	6.36 mm	3.95 mm			week 3	95.2435	61.4716	105.682	57.7843	134.418	32.2016		81.1335	34.0761
week 4	6.85 mm	5.37 mm	6.19 mm	5.43 mm	6.97 mm	5.20 mm			week 4	167.941	80.9113	123.925	83.6538	176.923	73.4677		117.804	41.9113
week 5	7.12 mm	7.12 mm	6.61 mm	5.61 mm	7.26 mm	6.25 mm			week 5	188.593	188.593	150.9	92.2518	199.938	127.563		157.973	38.5796
week 6	7.66 mm	7.62 mm	6.96 mm	5.90 mm	8.31 mm	6.19 mm			week 6	234.84	231.181	176.163	107.311	299.84	123.925		195.543	67.0595
